# Supplementary material for: Protection of Erythrocytes and Microvascular Endothelial Cells against Oxidative Damage by Fragaria vesca L. and Rubus idaeus L. Leaves Extracts—The Mechanism of Action
Source: Molecules. 2022 Sep 10;27(18):5865. doi: 10.3390/molecules27185865 (PMC9501125; doi:10.3390/molecules27185865)
Supplement: Supplementary file 1 [file molecules-27-05865-s001.zip]

Archive with 1 entries (1 files):
- molecules-1904120-supplementary.pdf
